# Supplementary material for: Bioinformatics Analysis Highlight Differentially Expressed CCNB1 and PLK1 Genes as Potential Anti-Breast Cancer Drug Targets and Prognostic Markers
Source: Genes (Basel). 2022 Apr 7;13(4):654. doi: 10.3390/genes13040654 (PMC9027215; doi:10.3390/genes13040654)
Supplement: Supplementary file 1 [file genes-13-00654-s001.zip]

Archive with 1 entries (1 files):
- genes-1649988-supplementary.pdf
